# Supplementary material for: Cigarette Smoke Induces Canonical Stress Granule Formation in Human Bronchial Epithelial Cells in Reactive Oxygen Species- and PERK-Dependent Manners
Source: Biomolecules. 2026 Apr 21;16(4):615. doi: 10.3390/biom16040615 (PMC13113878; doi:10.3390/biom16040615)
Supplement: Supplementary file 1 [file biomolecules-16-00615-s001.zip]

Archive with 1 entries (1 files):
- biomolecules-4200432-supplementary.pdf
